# Supplementary material for: Dual Role of WISP1 in maintaining glioma stem cells and tumor-supportive macrophages in glioblastoma
Source: Nat Commun. 2020 Jun 15;11:3015. doi: 10.1038/s41467-020-16827-z (PMC7295765; doi:10.1038/s41467-020-16827-z)
Supplement: Supplementary file 4 — Source Data [file 41467_2020_16827_MOESM4_ESM.xlsx]

## Sheet: Figure 1
Fig. 1a	Normal	GBM			Fig. 1b	Normal	GBM			Fig. 1c	High			Low				Fig. 1d	High			Low				Fig. 1i	SOX2+/WISP1+	OLIG2+/WISP1+
	-0.3945	5.50608				3.8638	4.1266				survival month	survival status		survival month	survival status				survival month	survival status		survival month	survival status				81.169	86.197
	0.03775	4.90825				3.7669	10.9705				1.1	1		11.3	1				18	1		7	1				85.8527	81.9863
	0.45275	4.85417				3.9481	4.4959				8.8	1		14.3	1				5.8	1		1.4	1				58.0525	48.9368
	-0.0428333	4.53842				4.0387	3.7819				10.4	1		30.1	1				7.7	1		0.6	1
	-0.318	4.44475				3.9972	3.9634				17.9	1		8.6					26.6	1		18.6	1
	-0.101167	4.32908				3.8538	8.231				5.2	1		22.7	1				18.4	1		62	1
	0.81075	4.17775				3.9012	4.9237				7.2			14.9	1				8.5	1		2.8	1
	0.222833	4.17158				4.0199	4.1567				19.2	1		6					13.4	1		23	1
	0.26575	4.163					5.2849				12.9	1		12.7	1				12.4	1		15.6	1
	-0.255417	4.14608					4.8716				77.7	1		6	1				7.1	1		14.6	1
		4.09017					4.6973				4	1		4.8	1				2.9	1		11.8	1
		4.085					4.2685				3.4	1		12.7	1				8	1		16.8	1
		4.07592					8.145				16	1		14.5	1				4.8	1		7.7	1
		4.04325					4.531				3.2	1		13	1				27.1	1		0.2	1
		3.936					4.6961				33.2	1		73.8					3.6	1		8.8	1
		3.88725					4.4438				12.9	1		8.9					3.4	1		10.3	1
		3.866					4.4743				5.3			29.2	1				11	1
		3.85175					4.7996				0.2	1		21.3	1				9.8	1		9.5	1
		3.83817					4.3196				26.8	1		16.2	1				13	1		7.8	1
		3.82692					5.4818				0.3	1		2.2	1				8.4	1		3.6	1
		3.80792					7.7909				14	1		0.4	1				6	1		23	1
		3.78492					4.2679				11.3	1		2.2	1				4.2	1		5.6	1
		3.77867					3.9153				7.2			2.9	1				39.8	1		0.2
		3.70017					7.7719				47.6	1		16.8	1				28.9	1		10.1	1
		3.65583					4.2192				0.2	1		10.2	1				4.1	1		35.2	1
		3.5075					5.6903				9.9	1		9.8	1				12.6	1		13.9	1
		3.49325					3.9587				8.4	1		4.7	1				7.8	1		7.9	1
		3.41767					4.3917				0.4			7.7	1				3.1	1		27.6	1
		3.39683					4.1007				13.3	1		27	1				13.3	1		22.2	1
		3.39125					4.8457				21.2	1		2.7	1				1	1		3	1
		3.38917					3.8291				22.7	1		13.3	1				0.7	1		11.8	1
		3.36045					6.1035				14.9	1		10.9	1				19.1	1			1
		3.22292					4.6685				14.1	1		12.5	1				27.6	1		31.9	1
		3.20567					4.0046				7.3			88.1	1				4.2	1		15.1	1
		3.1905					3.7322				7.9	1		10.4					33.5	1		10.7	1
		3.1525					5.0191				16.9	1		4.1	1				3.4	1		7.3	1
		3.08442					4.0996				4.3	1		22.3	1				14.5	1		10.6	1
		3.0735					3.7801				26.3	1		9					3.4	1		66.7
		3.06875					6.4951				10.8	1		5.5								7.8	1
		3.0365					6.5154				11.9	1		1	1				6.7	1		66.7
		2.99442					4.0926				10.3	1		4.7	1				3.5	1		6.6	1
		2.93417					4.9045				3.2	1		15.3					3.6	1		9.6	1
		2.875					5.42				15.4			20.8	1				1.9	1		7.4	1
		2.83525					4.4797				11.7	1		19.8	1				8.8	1		49.6	1
		2.82245					4.3881				56.9	1		44	1				12.2	1		19.3	1
		2.78858					4.8194				30.6			16.4	1				13.7	1		5.6	1
		2.77342					5.3199				8.5			43.5					10.9	1		39.8	1
		2.73833					4.1298				4	1		115.9	1				12.7	1		7.4	1
		2.72992					4.7217				7.7	1		2.7	1				6.4	1		8.6	1
		2.69983					3.8754				6.8	1		0.7	1				3.2	1		15.1
		2.62925					3.9799				15.1	1		41								5.8	1
		2.62183					5.8715				14.5	1		8.3	1				0.2	1		4.9	1
		2.58825					4.8069				16.6	1		20.7	1				6.7	1		21.7	1
		2.58525					4.0903				31.1	1		14.2	1				2.5	1		39.7	1
		2.52433					4.9195				2.7	1		11.4	1				6.6	1		3.5	1
		2.50917					4.5656				20.3	1		20.1	1				3.8	1		79.4
		2.50825					6.1719				1.1	1		7.3	1				5.8	1		31.4	1
		2.50767					4.9319				2.5			11.8	1				5.4	1		15.2	1
		2.49					4.3717				4.9	1		3.2	1				4	1		4.2	1
		2.47617					4.2247				4.7			22.8					1.8	1		7	1
		2.45658					4.3015				12.6	1		20.4	1				4.6	1		16.1	1
		2.445					3.8442				24.2	1		26	1				0.4	1		2.2	1
		2.42767					7.0962				16	1		26.1					8.3	1		24.6	1
		2.4275					5.1274				5.8	1		18.3	1				23	1		150.7
		2.427					4.3736				0.2	1		37.6	1				14.5	1		34.7	1
		2.41817					5.7709				20.8	1		9.4					2.5	1		29.5	1
		2.4045					5.0628				6.7			13.8	1				7.6	1		37.2
		2.39292					5.3736				3.8	1		14.9	1				4.2	1		8.5	1
		2.37317					4.0748				26.7	1		3.2	1				1.3	1		0.5	1
		2.354					6.195				1.1	1		16.6	1				4.1	1		41.5	1
		2.35092					5.6808				9.1	1		10.8	1				8.9	1		81.2
		2.32875					4.2291				24.8	1		46.9	1				13.7	1		2.2	1
		2.29867					4.7446				16.6	1		7.3	1				7.2	1		11.3	1
		2.27742					4.1531				10.3	1		91.8	1				0.6	1		117.5	1
		2.25117					5.402				8			9.2	1				12.6	1		15.5	1
		2.23308					5.1203				8.4	1		43.2	1				19	1		21	1
		2.22617					5.662				11.1	1		8.9	1				9.1	1		75.7	1
		2.22025					4.3692				3.6	1		35.1	1				12.7	1		39.4	1
		2.21317					7.3339				6.2	1		16.5	1				4.4	1		7.1	1
		2.20692					5.5334				14.2	1		35.4	1				7.3	1		38.5	1
		2.2065					7.1092				9.5	1		9	1				10.6	1
		2.205					4.0582				26.9	1		65.3	1
		2.19217					6.8993				14.9	1		12.2	1
		2.187					4.7983				10.6	1		12.6	1
		2.18692					4.374				38.8	1		65	1
		2.18017					5.521				4.4	1		17.5	1
		2.177					4.4203				4.6	1		37.8	1
		2.15992					6.2972				15	1		82.6	1
		2.1345					4.4151				14.9	1		16.5	1
		2.08333					4.8715				26.4	1		21.1
		2.07858					7.3204				10.6	1		47.1	1
		2.06967					6.4929				15.9	1		4.5	1
		2.05125					4.1064				15.8	1		20.3	1
		2.02067					5.5641				3.3	1		7	1
		2.01583					3.8926				42.1	1		5.1
		2.01183					4.4569				25.2	1		24.2	1
		1.99167					4.1994				11	1		100	1
		1.9695					4.2411				48.7	1		12.4	1
		1.95967					4.3451				23.9	1		7.6	1
		1.936					4.3402				51.3	1		31.5
		1.913					5.2681				29	1		8.6
		1.91258					4.3339				10.1	1		14.9
		1.90392					5.2573				12.6	1		0.1
		1.894					5.8167				4.1	1		7.6	1
		1.88042					6.1504				25.7	1		18.4	1
		1.87091					4.4873				34.9	1		0.8	1
		1.86908					4.9129				5.1	1		3.8
		1.8625					4.6834				2	1		2.8
		1.86075					4.2897				5.1	1		89.7	1
		1.85042					4.3893				10.4	1		30.2	1
		1.84492					5.1002				13.6	1		19.6	1
		1.8415					4.337				16.9	1		0.1
		1.83542					6.1542				69.9	1		3.4
		1.83158					5.5129				10.5			6.7	1
		1.82517					6.0853				7.6	1		7.4	1
		1.80967					4.462				12.7	1		3.4
		1.80783					4.9722				19.3	1		25.4	1
		1.80642					6.2493				6.9	1		4	1
		1.80433					6.4882				15.1	1		10.6	1
		1.80317					6.296				7.6			3.7	1
		1.78175					4.8123				15.9	1		6.4
		1.75992					4.8966				13.8	1		33.7	1
		1.74958					4.616				8.6	1		17.8	1
		1.74958					5.6366				26.7	1
		1.72725					5.1125				20.4	1
		1.72625					8.1483				53.2
		1.71725					4.753				21.7	1
		1.717					6.4578				1.1	1
		1.71583					6.6348				1.2
		1.67867					5.449				9.1	1
		1.6745					7.4074				31.3
		1.67133					5.4114				36.9	1
		1.66667					6.1015				15.7	1
		1.66233					5.5368				15.2	1
		1.66191					5.7101				3.1	1
		1.66183					4.8697				15.8	1
		1.657					5.688				11.8
		1.63558					5.9964				5.8	1
		1.63275					8.6559				2.1	1
		1.63133					5.158				22.7
		1.61208					5.2091				24.6	1
		1.59292					6.4203				25.7	1
		1.58725					4.8928				7.2
		1.57558					5.7836				19.3	1
		1.57508					5.0893				13.3	1
		1.57325					5.1219				22.2	1
		1.57167					5.0638				20.8	1
		1.57075					8.1637				3.6	1
		1.56175					5.5082				10.8	1
		1.55517					5.1715				12.2	1
		1.53942					5.8155				0.1
		1.52417					4.8749				17.6	1
		1.52258					5.3363				9.4	1
		1.50967					5.1484				3.2	1
		1.5035					8.06				11.8	1
		1.50133					5.7525				9.6	1
		1.49733					6.2798				9.1	1
		1.4935					5.158				0.7	1
		1.48192					5.3207
		1.47217
		1.46867
		1.46442
		1.46383
		1.45992
		1.459
		1.45508
		1.45375
		1.44783
		1.44533
		1.44458
		1.43317
		1.42658
		1.42542
		1.42533
		1.40375
		1.39758
		1.37417
		1.37383
		1.37333
		1.371
		1.34917
		1.34542
		1.34458
		1.34242
		1.31808
		1.318
		1.31758
		1.3175
		1.31275
		1.30983
		1.29983
		1.29375
		1.287
		1.27808
		1.268
		1.2655
		1.26033
		1.25258
		1.24792
		1.2365
		1.22175
		1.21267
		1.20825
		1.2025
		1.20008
		1.19717
		1.17842
		1.17433
		1.15683
		1.15392
		1.14867
		1.14317
		1.132
		1.12183
		1.11692
		1.11017
		1.10883
		1.10833
		1.10692
		1.10208
		1.09875
		1.09833
		1.095
		1.09175
		1.08833
		1.08833
		1.08783
		1.07375
		1.073
		1.06983
		1.06508
		1.06017
		1.0555
		1.04508
		1.03892
		1.03827
		1.0305
		1.01883
		1.00708
		1.00108
		0.994083
		0.993
		0.992667
		0.991167
		0.98425
		0.978
		0.973667
		0.972583
		0.953583
		0.943917
		0.94175
		0.9275
		0.92625
		0.9105
		0.907083
		0.896417
		0.894917
		0.894
		0.892083
		0.8745
		0.871833
		0.866333
		0.865167
		0.8575
		0.856167
		0.85325
		0.839833
		0.837083
		0.829
		0.824583
		0.821667
		0.821583
		0.811417
		0.806083
		0.8015
		0.798
		0.788917
		0.78675
		0.779833
		0.7765
		0.768667
		0.766583
		0.76325
		0.7625
		0.748167
		0.74575
		0.741083
		0.7405
		0.737917
		0.737417
		0.725417
		0.7215
		0.712667
		0.710583
		0.706667
		0.705083
		0.698333
		0.693833
		0.68075
		0.676417
		0.674917
		0.67225
		0.668417
		0.653333
		0.650583
		0.644833
		0.636583
		0.6365
		0.625917
		0.61925
		0.616833
		0.616
		0.596583
		0.589667
		0.586917
		0.58
		0.576083
		0.560917
		0.560417
		0.552083
		0.549417
		0.52925
		0.5265
		0.518083
		0.511583
		0.51
		0.496667
		0.4905
		0.46875
		0.465417
		0.455833
		0.4505
		0.449833
		0.442083
		0.43475
		0.432833
		0.43175
		0.4045
		0.402167
		0.39875
		0.395083
		0.390167
		0.385917
		0.381833
		0.38175
		0.372917
		0.3595
		0.351417
		0.3435
		0.343167
		0.338333
		0.336273
		0.319917
		0.308667
		0.2965
		0.295083
		0.293333
		0.281083
		0.276083
		0.26325
		0.262083
		0.255583
		0.247167
		0.239833
		0.231417
		0.224333
		0.223833
		0.222333
		0.221083
		0.213583
		0.207083
		0.204333
		0.2015
		0.200083
		0.19925
		0.196167
		0.174583
		0.173167
		0.17
		0.166833
		0.166667
		0.162667
		0.149333
		0.146333
		0.14475
		0.143917
		0.143667
		0.14225
		0.140833
		0.139083
		0.132273
		0.128583
		0.107
		0.105167
		0.0975
		0.0790833
		0.0784167
		0.0645833
		0.0624167
		0.05375
		0.0485833
		0.035
		0.0172727
		0.01425
		0.00858333
		-0.0190833
		-0.0213636
		-0.0290833
		-0.0321667
		-0.0580833
		-0.0716667
		-0.0745
		-0.09725
		-0.103417
		-0.1045
		-0.111
		-0.119333
		-0.121417
		-0.13
		-0.133833
		-0.135167
		-0.151667
		-0.155167
		-0.159
		-0.168727
		-0.179417
		-0.18325
		-0.21475
		-0.226917
		-0.249667
		-0.2505
		-0.257667
		-0.264417
		-0.268917
		-0.283417
		-0.287909
		-0.302917
		-0.312333
		-0.324917
		-0.326333
		-0.331364
		-0.332583
		-0.342833
		-0.35575
		-0.3695
		-0.386167
		-0.404583
		-0.447
		-0.454417
		-0.463583
		-0.465583
		-0.466917
		-0.478
		-0.489167
		-0.492833
		-0.51475
		-0.533583
		-0.543333
		-0.562833
		-0.582167
		-0.582417
		-0.652417
		-0.658917
		-0.672667
		-0.7135
		-0.7185
		-0.732636
		-0.745583
		-0.749727
		-0.762583
		-0.769583
		-0.7835
		-0.788167
		-0.8105
		-0.8175
		-0.83275
		-0.83725
		-0.893455
		-0.931
		-0.989333
		-0.996583
		-1.04025
		-1.25645
		-1.27992
		-1.28033
		-1.37892
		-1.812
		-1.84667

## Sheet: Figure 2
Fig. 2b		T4121 GSCs					T387 GSCs					Fig. 2d	T4121 GSCs					Fig. 2e	T4121 GSCs											Fig. 2f	T4121 GSCs
		shNT	shWISP1-1	shWISP1-2			shNT	shWISP1-1	shWISP1-2				shNT	shWISP1-1	shWISP1-2					0	2	4	6	8	10	12	Cells / well				shNT	shWISP1	shWISP1+ rWISP1 200 ng/ml	shWISP1+ rWISP1 800 ng/ml				Fig. 2h		Vector	WISP1			Fig. 2i	Vector	WISP1
		0.90852	0.944261	1.01821			0.962017	0.889521	1.11729				1.05226	0.21603	0.13937				shNT	0	-0.206451	-0.736966	-1	-1.90689	-3.32193						1.05181	0.0478473	0.148088	0.4138						0.810562	0.751954				0.99016	1.44918
		1.03611	1.0277	1.14785			1.0239	0.931736	1.14344				1.00348	0.19512	0.16028				shWISP1-1	0	0	-0.0489096	-0.0489096	-0.206451	-0.383329	-0.514573					0.984892	0.0496772	0.201804	0.333477						0.907975	0.896283				1.0623	1.63279
	Day 0	1.10311	1.14112	1.06807		Day 0	0.997719	0.957256	1.00149				1.03833	0.16028	0.14634				shWISP1-2	0	0	0	-0.0489096	-0.152003	-0.206451	-0.321928					0.914194	0.0519152	0.203379	0.286778					Day 0	1.00806	1.00243				0.98361	1.62623
		0.904218	1.18863	1.01548			0.998347	1.05864	0.95157				0.98955	0.17422	0.12544																1.11158	0.0536667	0.132152	0.362809						1.12464	1.05878				1.08197	1.61967
		0.945136	1.04773	1.4562			1.01802	0.86638	1.2036				0.94774	0.14634	0.1115																0.90322	0.0476311	0.17499	0.309737						0.981321	0.963746				0.97049	1.38361
		1.1029	1.27161	1.17529									0.96864	0.1324	0.12544				T387 GSCs												1.03431	0.0682463	0.151056	0.388957						1.16744	0.865753				0.91148	1.48197
																				0	2	4	6	8	10	12	Cells / well
		3.96544	0.868673	0.215106			1.6074	0.710083	0.821289										shNT	0	-0.263034	-0.736966	-1.44746	-2.58496	-3.90689															3.03766	4.73045
		4.31673	0.791603	0.250133			1.65385	0.727405	0.991008				T387 GSCs						shWISP1-1	0	0	0	-0.0995357	-0.206451	-0.321928	-0.447459					T387 GSCs									3.10218	4.58602
	Day 2	2.71528	0.718283	0.228067		Day 2	1.59779	0.918017	0.856198				shNT	shWISP1-1	shWISP1-2				shWISP1-2	0	0	0	-0.0489096	-0.0995357	-0.206451	-0.263034					shNT	shWISP1	shWISP1+ rWISP1 200 ng/ml	shWISP1+ rWISP1 800 ng/ml					Day 2	4.33654	4.58159
		2.79985	0.838234	0.286981			1.55478	0.764959	0.955008				1.08725	0.16779	0.20805																0.860559	0.0695051	0.170346	0.380857						3.22033	4.79077
		3.55569	0.857265	0.208537			1.94202	0.636463	1.16218				0.98658	0.2349	0.18121																0.880317	0.0606269	0.146305	0.478803						3.04543	4.66746
		3.24996	0.700769	0.315099									0.9396	0.20805	0.13423																1.08315	0.0484947	0.245193	0.364835						3.81924	3.89429
													1.01342	0.18792	0.15436																0.972352	0.0882764	0.202643	0.377628
		9.69612	1.16458	0.610435			7.37666	2.11898	1.19041				0.97315	0.1745	0.20134																0.963955	0.0831526	0.270162	0.517609						10.7798	13.3841
		11.5159	1.31517	0.667813			8.7596	2.07702	1.24026																						1.23966	0.0493058	0.200725	0.423961						8.76303	15.0087
	Day 4	11.6584	1.40798	0.625592		Day 4	10.1349	2.44873	1.33157																														Day 4	9.80902	14.0876
		13.9244	1.48068	0.673919			6.85488	1.39269	1.67329																															9.40215	15.678
		12.5227	1.00741	0.50755			7.69983	1.50509	1.66678																															11.3758	17.1825
		12.5204	1.20943	0.51121																																				9.28309	14.72
		25.2385	1.64601	1.39222			28.1038	2.99398	2.60076																															33.1122	45.9975
		29.827	2.41517	1.49193			27.8729	3.58565	2.39838																															32.268	41.779
	Day 6	25.9359	2.72981	1.64394		Day 6	25.5155	2.78902	2.53273																														Day 6	26.669	46.8321
		25.9392	2.411	1.38645			22.7944	3.51676	2.48902																															32.1765	52.315
		29.377	2.52583	1.50053			22.1063	4.24754	2.78817																															25.5298	42.4915
		29.836	2.16033	1.2687																																				32.3929	43.7029

## Sheet: Figure 3
Fig. 3b		shNT	shWISP1-1	shWISP1-2
		22670	24370	17770
		28140	24530	29160
	Day 7	34100	23140	17670			Fig. 3c	survival days					Fig. 3e	shNT	shWISP1-1	shWISP1-2			Fig. 3g	shNT	shWISP1-1	shWISP1-2			Fig. 3i	shNT	shWISP1-1	shWISP1-2
		22170	24540	18660				shNT	shWISP1-1	shWISP1-2				21.7128	5.24887	5.46678				2.99456	16.0235	16.7839				69.823	34.8416	25.5319
		29390	22970	21350				34	45	62				16.5979	4.4702	3.88349				3.00429	14.7204	19.0902				84.2419	35.0993	21.3058
		26020	23200	23690				31	55	54				16.4863	7.01275	4.07315				2.82392	16.551	19.6872				64.8697	26.4184	35.5688
			22490	24870				31	58	54				21.2823	8.25611	6.31845				4.84849	13.3283	16.1532				87.9699	24.3712	32.3241
								33	58	63				20.6336	7.87197					4.8976	18.6759	15.8685				81.8786
		shNT	shWISP1-1	shWISP1-2				34	44	62				16.4361						5.72451	19.4638	19.6498
		36310	30090	13230				34	59	68
	Day 14	101300	22260	18960					59	64
		69460	10950	21240
		68440	26780	20340
		81310	26840	21260
		39590	17860	24760
			16060	25490
	Day 21	shNT	shWISP1-1	shWISP1-2
		188100	34520	12540
		978000	19560	23180
		821100	23190	23950
		605200	24830	16840
		632500	71560	23190
		548500	23910	16820
			13760	17510

## Sheet: Figure 4
Fig. 4f		shNT	shNT+Myr-Akt1	shWISP1	shWISP1+Myr-Akt1
		0.999544	0.853032	0.752423	0.870239
		1.00808	1.01772	1.0226	0.957787				Fig. 4g	shNT	shNT+Myr-Akt1	shWISP1	shWISP1+Myr-Akt1			Fig. 4i	shNT	shNT+Myr-Akt1	shWISP1	shWISP1+Myr-Akt1			Fig. 4j	survival days
	Day 0	1.02837	0.970455	0.887763	0.970156					0.95097	1.23328	0.21545	0.802377				860400	1090000	23690	121100				shNT	shNT+Myr-Akt1	shWISP1	shWISP1+Myr-Akt1
		1.06488	1.14804	0.942486	1.03641					0.97325	1.27786	0.20059	0.705795				924700	643200	22890	229600				34	31	73	55
		0.899123	1.11245	0.950912	0.959693					1.02526	1.32987	0.22288	0.63893				771500	774300	16300	188500				33	31	74	57
										0.98068	1.15156	0.26746	0.690936				478900	777600	21100	627200				35	30	61	59
		4.26301	3.53385	0.532019	2.42658					1.06984	1.30015	0.24517	0.661218						21400	263100				33	32	72	49
		4.19256	4.31252	0.53314	2.8746																			32	33	64	50
	Day 2	4.57156	4.44524	0.578876	2.77658
		4.42139	4.26127	0.486619	2.43205
		3.051	3.71873	0.375063	2.51743
		11.5549	15.9227	1.22421	7.93644
		13.7717	20.2283	1.18028	8.55068
	Day 4	15.0129	16.9099	1.21279	9.55788
		11.8243	17.6846	0.970754	8.34888
		11.8812	17.4218	0.84199	9.57296
		36.6187	46.2486	1.87167	23.9571
		31.5957	43.3614	3.27	21.1106
	Day 6	34.5237	39.0294	3.69428	25.7314
		36.4063	41.7326	3.51004	28.9612
		37.0429	48.5563	2.91211	26.235

## Sheet: Figure 5
Fig. 5c		Vector+Isotype IgG control	WISP1+Isotype IgG control	WISP1+Anti-Integrin α6 ab				Fig. 5d	Vector+Isotype IgG control	WISP1+Isotype IgG control	WISP1+Anti-Integrin α6 ab				Fig. 5e		Vector+Isotype IgG control	WISP1+Isotype IgG control	WISP1+Anti-Integrin β1 ab				Fig. 5f	Vector+Isotype IgG control	WISP1+Isotype IgG control	WISP1+Anti-Integrin β1 ab				Fig. 5g	IgG	Anti-α6	IgG	Anti-β1	IgG	Anti-β4			Fig. 5h	IgG	Anti-α6	IgG	Anti-β1	IgG	Anti-β4			Fig. 5j
		0.875388	1.03038	0.985113					0.955752	1.62611	1.04204						1.07787	1.00745	1.08896					1.01053	1.44632	1.02316					0.87607	0.45446	1.07125	0.45691	0.94506	1.10246				0.98505	0.49592	1.03333	0.51333	1.10814	1.16155
		1.00655	1.05617	1.18612					0.995575	1.55973	1.13496						0.904877	1.00152	1.56382					1.05474	1.61053	1.04842					0.94546	0.44216	0.923162	0.50961	0.97782	0.951545				1.1413	0.60462	1.06	0.63333	1.02804	1.01469
	Day 0	0.987052	1.12213	1.07749					1.14159	1.59956	1.22788					Day 0	0.986638	0.978983	1.06447					0.95368	1.64842	1.20632					0.94187	0.41429	1.07211	0.43062	0.88206	0.981249				0.90353	0.66576	1.12	0.69333	1.04806	1.05474				Day 0
		0.976431	1.22535	1.03979					0.982301	1.73894	1.18142						0.968993	1.08081	1.1073					1.11158	1.68632	1.12421					1.18514	0.4597	0.880673	0.55664	0.98346	0.884404				1.10054	0.50272	0.87333	0.64667	0.94126	0.99466
		1.1189	0.968955	0.903675					0.988938	1.41372	1.01549						1.06162	1.18702	1.09067					1.04211	1.56632	1.19368					1.05145	0.56647	1.0528	0.52363	1.11499	1.08034				0.86957	0.59103	0.91333	0.57333	0.8745	0.92123
		1.03568	1.1404	0.900939					0.935841	1.40044	1.14159													0.82737	1.49053	1.08632
																	2.59376	3.19487	3.06922
		2.34807	3.72436	2.84141													2.56749	2.80099	2.79572
		2.48643	3.89861	3.32372												Day 2	2.90904	3.51015	2.43962																														Day 2
	Day 2	3.07392	3.93595	3.16341													2.25646	3.08754	2.6394
		2.75801	4.2525	4.0784													2.24274	2.84762	2.42579
		3.15439	4.1035	3.31269
		2.20965	4.29822	3.74673													11.26	16.2672	11.5115
																	13.6281	16.89	13.728
		9.54087	13.9427	14.3549												Day 4	10.7524	16.4485	13.0652																														Day 4
		9.91236	14.2302	12.3379													10.9201	15.3758	13.3837
	Day 4	9.31489	16.0689	10.8981													11.5529	18.7482	13.7261
		11.3863	15.8811	10.5883
		11.9568	15.2927	10.7384													29.8876	49.4052	31.5644
		10.928	13.5646	13.5096													27.6382	46.8018	30.4828
																Day 6	31.8643	42.272	35.0072																														Day 6
		30.7707	46.2682	33.0284													28.1992	41.6365	32.3147
		31.2858	49.6152	27.4619													29.0747	47.6097	31.8191
	Day 6	31.9893	50.6442	37.2879
		31.4262	42.102	34.1036
		27.8771	42.5356	31.6238
		27.7614	50.0253	37.2547
[truncated: 7 more columns]

## Sheet: Figure 7
Fig. 7b	shNT	shWISP1-1	shWISP1-2			Fig. 7c	shNT	shWISP1-1	shWISP1-2			Fig. 7e	shNT	shWISP1-1	shWISP1-2			Fig. 7f	shNT	shWISP1-1	shWISP1-2			Fig. 7h	shNT			shWISP1-1			shWISP1-2					Fig. 7i	shNT	shWISP1-1	shWISP1-2			Fig. 7k	shNT			shWISP1-1			shWISP1-2
	93.188	41.6223	43.0875				97.4268	20.691	11.2471				77.156	54.9867	27.7357				94.0116	11.857	7.62798				Iba1+ TAMs	CD206+ TAMs		Iba1+ TAMs	CD206+ TAMs		Iba1+ TAMs	CD206+ TAMs					49.9988	9.375	19.3548				Iba1+ TAMs	CD163+ TAMs		Iba1+ TAMs	CD163+ TAMs		Iba1+ TAMs
	121.188	40.8842	39.9013				118.671	13.7339	8.55585				111.62	36.856	44.1845				115.35	18.7475	10.6873				86.3615	49.9988		47.9831	4.49842		41.2761	7.98893					61.5625	13.6364	12.5				82.0077	48.8892		45.6677	9.4485		28.4761
	94.2752	32.9951	31.1863				108.099	7.10858	17.9914				109.24	41.1073	31.7047				115.087	11.2417	18.0051				103.537	61.5625		37.2101	5.0741		33.751	4.21888					67.6212	22.2222	13.7931				101.947	62.8672		35.4675	6.44863		43.6093
	115.121	41.1618	37.6491				98.2815	18.0061	8.45433				109.977	47.6888	32.6016				114.833	21.3015	9.33248				117.977	67.6212		39.1875	8.70833		45.4547	6.26961					52.7235	18.1818	13.6364				113.613	69.4304		44.676	3.19114		39.3038
	92.7477	52.5396	42.1389				97.5495	7.44537	9.1888				80.0625	37.261	44.7268				74.1385	20.3637	20.6786				91.0679	52.7235		35.3344	6.42443		35.3207	4.81645					63.3487						102.432	60.8191		36.7401	4.79219		37.551
	83.4803	34.3907					79.9725	8.30081					111.945	51.2218	33.9452				86.5794	9.7899	18.148				101.056	63.3487
[truncated: 4 more columns]

## Sheet: Figure 8
Fig. 8c		Ctrl	CA			Fig. 8d	survival days				Fig. 8f	Ctrl	CA			Fig. 8h	Ctrl	CA			Fig. 8j	Ctrl	CA			Fig. 8l	Ctrl			CA
		21660	17140				Ctrl	CA				22.2222	5.71696				3.03327	8.79849				68.2131	42.8096				Iba1+ TAMs	CD206+ TAMs		Iba1+ TAMs	CD206+ TAMs
		19700	16700				35	34				19.4192	8.71985				4.14097	5.95349				64.791	37.4059				104.846	71.2416		57.4137	28.0067
	Day 7	25960	22850				32	47				20.8746	7.07876				4.42211	8.32536				92.2801	44.1879				109.624	79.7263		56.3375	17.3346
		19120	28320				31	39				13.494	11.2305				2.51163	7.92164				89.2562	29.8469				114.224	80.7927		68.3896	26.1917
			17680				34	39				21.4684	6.09319				2.9615	5.47703				78.0634	33.8969				89.0507	43.1761		49.4591	13.4888
							32	37				19.0868	8.63758				3.3419	5.51918									82.2553	40.4306		43.1632	10.0714
		108300	83130				36	35				13.3726	11.0698				4.89914	8.82353
		159100	112600				29	36
	Day 14	119900	103600					45
		105300	64740					44
			72950
		1623000	263500
		552900	113100
	Day 21	531500	304500
		543100	162800
			171000

## Sheet: Sup. Figure 1
Sup. Fig. 1a	CXCL12			DKK1			FGF20			EDN1					Sup. Fig. 1b	CXCL12			DKK1			FGF20			EDN1
	Normal	GBM		Normal	GBM		Normal	GBM		Normal	GBM					Normal	GBM		Normal	GBM		Normal	GBM		Normal	GBM
	0.3	-0.215125		-4.22337	-3.85438		2.19233	1.09933		0.38375	1.82088					6.6823	7.8446		4.5558	4.0732		4.4368	3.9696		6.0775	7.0833
	0.017	-1.32313		-4.90137	-4.91237		2.171	1.01833		2.4425	2.14562					6.3773	9.5982		4.1466	7.5923		3.7393	3.8548		5.487	5.007
	0.408875	2.59175		-5.42138	-1.29638		3.01733	0.85		1.03638	1.7835					6.9425	5.7127		4.8736	3.9967		4.225	3.9018		6.1019	6.9569
	0.235625	1.34013		-5.33563	-3.13638		1.32433	0.970667		0.828875	0.49375					5.9603	6.7601		4.9192	4.2793		4.4529	3.8423		7.1531	6.9196
	0.676	-1.7365		-5.1555	-7.008		2.36867	2.51533		0.5535	1.53887					6.5422	8.2122		5.6111	9.782		4.3176	4.239		7.5875	5.3556
	0.46	-0.809625		-5.18938	-5.2715		1.91567	0.765667		1.00537	0.29275					7.0839	9.2643		5.5341	3.9706		4.2808	3.9072		6.6809	6.6264
	-0.602125	-1.37862		-4.916	-4.20675		1.51967	1.279		3.62688	1.254					6.1236	7.3048		4.7274	4.9276		4.3806	4.244		8.0762	6.08
	0.173875	-1.59775		-4.83175	-5.50063		1.46267	0.587		2.44037	-0.37425					5.9837	6.1944		5.191	8.4078		4.287	3.6778		7.8873	4.5941
	-0.195125	1.096		-4.76112	-2.1245		2.38467	0.629333		2.93613	0.033875						6.9932			3.8867			3.7118			6.9687
	0.116875	-1.79775		-4.89313	-4.68225		2.45933	1.65567		2.82888	1.72325						7.7695			4.5634			4.2655			6.5338
		-2.045			-5.26888			1.30533			2.1805						5.4092			4.5985			3.8359			5.9478
		-0.744			-5.18687			1.15467			1.23						7.1754			4.6199			4.4161			6.7282
		-0.8475			-5.59175			0.882333			0.16425						7.1679			8.0729			3.935			5.8675
		2.79813			-1.26225			1.22333			-0.23875						7.0714			4.3229			3.7356			6.9828
		-1.05425			-3.731			0.71			0.8015						7.1309			7.1443			3.5566			6.6878
		0.15675			-3.14525			0.973333			0.9965						5.2733			4.3865			3.6418			6.124
		1.33325			-0.762875			1.19867			1.02913						7.181			4.9771			3.5904			5.2472
		-0.41575			0.34325			0.926			-0.1425						6.863			5.2868			4.8842			7.3353
		1.30187			-2.1015			0.574333			1.0665						7.3016			4.5601			3.9798			5.7256
		-1.092			-4.5125			1.269			2.44625						8.0964			9.6782			4.5528			5.8532
		-0.051375			0.71625			0.873			1.00362						9.909			5.1563			3.7893			6.3333
		-3.15975			-6.42025			0.551			1.043						5.5178			11.7441			4.4589			6.4899
		-0.631875			-5.33475			0.950667			2.4225						8.513			11.5678			4.4325			5.218
		0.784375			-3.7165			1.26267			0.620125						9.352			11.3859			3.6758			5.9999
		-2.034			-4.806			1.267			1.36525						7.1562			8.1541			3.9763			6.6622
		0.237			-0.200125			0.55			-0.351625						9.0852			5.7772			3.7853			6.5941
		-0.42475			-4.2235			1.46833			2.84475						7.7596			10.1087			4.2087			5.7373
		-0.610875			-4.8675			1.28233			0.85						7.5802			4.2488			4.3673			6.7352
		-0.050375			-3.49538			1.61267			1.3						7.4427			4.688			3.924			6.6567
		-0.6245			-3.31438			1.17033			1.56825						8.7238			8.1053			3.9783			5.798
		0.12475			1.35825			1.81367			1.57113						5.1539			4.4947			3.8641			5.6133
		-0.87725			-4.0445			1.26633			0.71275						6.3432			3.886			3.7863			5.683
		-0.0815			-6.2195			0.702667			-0.25625						7.249			4.1705			3.9875			6.3177
		0.1885			-4.66162			1.41933			1.07238						7.1197			5.0724			4.2661			5.3935
		1.25287			-7.10325			0.577			-0.84775						7.739			4.2548			4.1701			5.4671
		-0.293			-2.8515			0.838667			1.9275						7.2887			4.2928			4.0171			6.2248
		-1.393			-5.22412			1.64033			2.47138						7.264			10.6265			3.6632			6.1653
		-0.177375			-4.27013			1.21467			1.30888						5.6636			4.0239			4.0361			6.2079
		-0.72225			-2.89662			0.878667			1.46575						6.0579			5.0498			3.5743			6.7556
		1.04612			-4.61838			2.23567			1.68338						7.9436			4.1269			4.1768			7.4793
		-0.90875			-7.42			1.32267			3.73013						6.5915			3.88			3.9662			6.2066
		-0.186125			-5.00213			0.360333			1.746						6.1458			10.1584			3.9141			6.0323
		1.84075			-1.7535			3.906			0.6525						6.4199			4.5056			3.9213			6.3979
		-0.877125			-2.22713			2.18433			2.13738						5.3677			4.2003			4.0328			7.8067
		-1.65213			0.184625			0.670667			3.49837						5.7609			4.0975			3.7469			6.0934
		0.826125			-4.52463			1.92867			-0.148375						7.6469			3.9174			4.8036			6.1088
		-0.368			-6.09413			1.56933			1.83288						7.9885			5.452			4.2437			7.6195
		0.85875			-5.9315			1.06567			1.16888						7.2949			4.4251			3.9217			6.1027
		-0.96725			-7.48837			0.156333			1.26238						6.9264			5.2481			3.9907			6.5299
		-1.32038			-4.65225			1.05567			-0.0245						5.8905			4.6325			4.1917			6.2896
		0.155625			1.1515			1.39733			0.13325						7.1893			4.2505			4.242			5.5731
		1.91325			-3.03875			1.382			2.06425						7.2162			8.4837			4.3446			7.0195
		-0.155875			1.15375			2.637			0.19625						9.7896			7.7722			4.6522			6.6146
		-0.97			-2.48963			0.497			1.43338						7.9209			9.8786			3.9257			6.0268
		0.613375			-6.09762			0.0806667			-0.112875						6.418			3.9741			4.2663			6.6068
		-0.554875			-3.0435			1.53567			1.92887						8.2975			8.6825			3.6944			6.5302
		-1.36175			-7.15088			-0.076			2.35825						5.697			3.9483			4.4006			5.8635
		-2.698			-5.79812			0.401			2.55412						8.0601			4.5648			3.6436			5.9466
		-2.96975			-5.30075			0.106333			1.83475						7.0162			4.1093			3.9357			5.6065
		-1.04137			-0.35125			0.602333			0.992875						6.1787			4.1761			3.7282			5.8261
		-2.3545			-5.60112			0.875667			3.04475						5.7247			4.2135			4.4548			7.8186
		-2.097			0.535			2.181			0.41625						4.9295			4.31			3.8209			6.504
		-1.51313			-6.59962			0.557			1.27763						8.2758			8.997			4.3215			7.6442
		-2.11225			-4.33362			1.473			3.11362						6.6842			4.9959			3.9741			7.7038
		-1.722			-5.5305			0.853			1.64962						6.353			4.0367			4.2375			6.5781
		-2.2375			-5.59175			0.973			1.84662						7.3479			11.6774			4.6588			6.0234
		-1.20538			-5.37125			0.26			2.24275						6.1435			4.2551			4.4038			7.2505
		-1.91037			-3.4335			0.605667			0.50175						7.6388			11.4842			4.3115			5.4037
		-1.26038			-2.4565			2.083			1.76137						6.2257			3.9364			3.8434			6.7895
		0.11			-5.855			2.277			0.378625						6.472			4.5776			4.6755			5.833
		-1.4035			-2.2645			1.92867			2.337						5.5664			4.3027			3.9249			6.0445
		-0.38275			-3.72725			1.13267			0.3915						9.4707			8.9386			4.7632			7.0856
		0.6015			-3.59987			1.61333			0.954375						8.7958			4.1866			4.0529			6.4404
		-2.2505			-5.64175			0.679667			0.82075						7.0539			5.2019			4.2176			7.3362
		0.963125			-3.788			2.53933			1.8285						6.269			5.0167			4.8567			6.1942
		-0.42375			-2.31862			1.07933			0.57375						8.6355			8.2985			5.1235			5.4583
		-1.44413			-4.90025			0.863333			1.2255						8.6716			9.5805			4.4964			7.5222
		-1.931			-4.96113			1.32033			1.81587						5.8209			4.2936			4.2411			7.4842
		-2.68875			-5.44637			1.70867			1.39525						9.8406			11.3977			4.4204			5.8759
		-1.11437			-5.36263			2.40267			0.04725						8.304			4.0559			4.2578			6.9991
		-0.747			-3.88475			2.555			0.707						6.9691			4.1252			4.3524			7.1572
		-0.623875			-2.67462			1.37967			0.89975						6.4209			4.1054			3.8633			6.9215
		-0.58225			-3.51562			1.435			-0.044625						6.2531			4.1752			4.11			5.9649
		-0.74725			-5.88162			2.78967			2.44475						5.6176			4.0765			4.3082			6.2966
		1.90475			-1.61675			1.22			-0.457125						7.7537			5.0207			4.7227			5.3435
		0.191			-6.27837			0.742333			-0.404625						7.423			4.3949			4.1322			6.3674
		1.86387			-2.62975			1.37533			1.92037						9.0683			6.5459			4.2457			5.5238
		0.981			-2.4635			1.82667			1.90575						5.7439			4.205			4.271			6.1344
		-1.7065			-6.08763			1.20933			3.42212						7.3733			4.1633			4.7515			6.8096
		0.324875			-3.72388			2.83533			0.208125						6.9286			4.1501			4.5031			6.3772
		-0.999125			-3.94387			2.06733			1.15512						5.2111			4.0134			3.977			6.0121
		-0.931375			-2.048			1.932			1.8705						8.5197			5.9422			4.7718			7.0865
		-2.03512			-8.13012			1.42267			1.29987						7.6525			4.8607			4.8231			6.183
		-1.1285			-7.2195			2.863			1.99913						6.5032			6.5347			4.2754			7.147
		-1.06212			-5.64175			3.948			1.972						6.271			4.3438			4.3842			5.5602
		1.35325			-6.246			3.329			0.627875						7.7422			5.8063			4.3704			5.8323
		-0.432875			-7.67662			3.65267			0.431625						8.0583			4.7548			3.8037			4.9444
		2.33213			-1.45362			2.064			0.103875						7.6545			4.804			4.1876			6.1484
		1.5385			-4.43663			3.00733			0.611						8.0241			6.4085			3.9432			5.8038
		-0.589875			-5.95362			3.12733			1.054						7.9167			4.6306			4.0311			6.2594
		-0.509125			-6.81075			0.512			2.39375						8.2018			4.8183			4.3427			7.1352
		-0.140875			-3.965			1.71167			2.45213						8.0731			4.2011			4.0824			5.5237
		3.98387			0.054125			3.89967			1.16775						7.3968			7.4166			4.738			6.7561
		1.03375			-5.59675			1.24267			1.20125						9.3584			10.0704			3.9435			7.1931
		1.477			0.41525			3.192			1.84137						7.3607			8.7651			4.1233			6.9114
		1.76937			-5.85175			3.64467			1.315						8.1876			4.8572			3.9993			7.2718
		0.42575			-6.691			1.68467			0.715						7.9823			5.0117			4.6905			5.9862
		-1.95812			-6.60775			3.08067			2.33075						5.2986			9.1266			4.0724			6.9262
		0.762875			-5.27688			2.479			0.876375						6.8917			4.1517			4.2754			5.2862
		2.04438			0.33525			3.034			1.86312						6.4724			8.4013			4.1946			4.7122
		0.27525			-3.663			0.458333			1.01188						5.6086			4.5514			3.9314			8.0468
		-0.618875			-2.98588			2.08133			2.1405						6.0521			5.3117			3.845			6.4331
		-0.806625			-5.61825			2.16033			0.817125						6.122			4.3186			3.9555			6.5497
		0.57225			-5.10575			0.439333			2.2025						8.667			4.8293			4.2784			8.6136
		1.04838			-2.84275			2.78333			2.05925						7.2065			6.3237			4.0996			6.9057
		0.238625			-3.302			1.36667			1.16738						6.2402			4.5178			4.4859			7.2222
		-0.605375			-5.88825			2.08833			0.694125						8.4201			4.6954			4.7477			7.1655
		-0.543875			-6.17575			2.772			2.078						7.9843			4.7112			5.0028			5.7689
		-0.158125			-4.358			1.83067			0.93525						8.4367			4.9749			4.6191			5.6017
		-1.18675			-5.5375			3.19833			0.092625						7.8603			4.456			4.4924			5.9772
		0.988375			-1.87387			1.06133			1.41738						6.0896			6.4921			4.698			6.5657
		-0.053375			-1.667			1.672			0.551125						7.425			5.1531			4.6316			6.3452
		0.8225			-4.78562			1.16967			0.6445						8.526			7.3036			4.7869			6.143
		-0.261125			-5.20437			1.29633			1.35187						5.9327			5.8989			4.805			8.8856
		0.414625			-4.23987			1.929			0.984875						7.9915			5.4626			5.0456			7.1277
		0.69075			-5.43063			0.719333			0.73075						5.9701			4.6877			4.7775			7.358
		0.570875			-4.06663			0.764333			1.81375						5.8491			5.2926			4.62			7.122
		-1.36425			-6.02425			1.36833			2.11112						9.6228			7.5975			5.6103			6.9421
		-1.07925			-2.44563			0.623667			0.481625						8.3634			6.6292			4.6854			5.8304
		1.61413			1.0275			1.11833			0.06625						6.2635			6.667			4.6678			7.1257
		-0.620125			-5.52975			1.99			0.767125						5.8127			5.0058			4.878			6.632
		0.498125			-3.1485			3.86467			0.600875						6.0653			4.7965			4.6781			6.5258
		0.180625			-3.52513			2.097			2.575						5.6281			4.7068			4.8276			8.2658
		-1.66962			-4.731			3.67833			1.90613						8.0834			4.6341			4.6366			7.1682
		0.350875			-0.509			1.404			2.421						7.0869			11.3428			4.9541			6.5296
		-1.89112			-6.203			1.34333			1.1535						6.5553			4.7419			4.6417			8.4102
		-0.7035			-6.2265			2.18233			1.20263						6.6679			11.9532			4.612			7.3246
		-0.761625			-5.366			0.436667			2.03587						8.6912			7.7501			4.7772			6.5439
		1.5525			-0.137375			1.18433			1.50463						9.9693			11.6897			4.9888			6.8588
		0.6365			-3.84775			2.23667			2.18725						6.5476			4.8503			4.7162			6.7823
		-0.559375			-0.938375			1.96533			2.54175						7.8631			4.6208			4.8775			7.0294
		-0.7125			0.445625			1.60633			1.19425						8.2274			11.837			4.8206			6.2685
		-0.53725			-5.16338			0.572667			-0.42625						7.4298			5.0034			5.0683			7.1949
		-0.25475			-3.683			0.0953333			0.94575						7.8626			5.3796			5.2874			7.1901
		-0.1185			-0.683875			0.273667			0.05575						6.3305			4.9776			4.6923			7.317
		-0.323625			-1.8605			2.16467			1.3955						8.4471			9.541			5.0928			7.8233
		-2.3095			-5.785			1.848			1.62025						7.7806			4.5523			4.6473			6.9259
		-0.729625			-2.43012			1.15567			-0.07625						7.4131			12.9351			4.7051			6.4615
		-1.56775			-5.8065			1.46033			1.25713						6.8931			5.7634			5.0363			7.5791
		-1.77925			-5.94738			1.58767			1.93425						6.5475			5.0487			4.8629			6.121
		0.135875			-4.239			3.588			1.454						6.8832			4.683			4.693			6.2085
		-0.590875			-5.32975			1.43333			1.57825						7.9178			7.2667			5.0014			6.605
		-1.3905			-4.091			1.81633			0.359375						7.0675			5.2875			4.8291			7.4569
		0.876			-2.41288			2.921			0.575125						7.3856			5.3268			5.0067			6.9382
		-1.0195			-5.52762			2.108			0.238125						9.0123			8.571			5.0981			6.9761
		-0.60675			-5.12962			4.2			1.0335						7.0367			4.6053			4.7597			6.9081
		1.01525			-4.10875			1.141			0.851375						6.5862			5.0771			4.534			5.6023
		-0.795125			-4.67188			1.83267			0.853625						6.7587			5.1414			4.7618			7.1656
		-1.63525			-2.22363			0.967333			0.9505						9.2071			10.1742			5.0751			6.6448
		-2.07287			3.42462			2.07567			0.35925
		-1.30688			-0.185			2.45033			1.33262
		0.021625			-4.69			3.191			1.48188
		-0.916625			-6.0055			1.55467			1.3175
		-0.825125			-5.66812			0.861667			0.082125
		-1.41288			-5.89813			1.753			2.61875
		-0.916625			-5.3455			1.36			1.55913
		0.66125			1.1935			1.78633			-0.916375
		1.04662			-4.921			2.255			2.01525
		-0.822625			-4.26025			1.27167			1.63688
		-1.11437			-5.29575			3.116			0.646375
		1.802			0.615875			1.38833			0.021
		-0.77725			-5.27613			2.1			1.53725
		0.01525			-3.4035			2.18833			0.345125
		-0.163875			-5.94225			2.09067			1.17425
		-1.1645			-2.61238			2.295			2.73387
		-1.32325			-6.84638			1.992			2.02725
		-1.26337			-5.38525			1.373			1.6085
		2.04537			-5.40375			1.382			1.11862
		-1.01388			-5.47713			1.68533			-0.1215
		-1.2415			-4.94437			1.261			-0.034625
		-1.06575			-5.801			1.347			0.957375
		-0.132875			-5.25012			1.41467			0.995375
		-2.71775			-4.64275			2.38967			1.67037
		3.6405			-0.51025			2.802			1.1725
		0.152625			-5.11			3.293			0.56175
		-0.374			-4.41525			0.92			0.7495
		0.930375			0.24075			0.613			-0.493375
		3.0625			-5.49712			2.543			-0.829375
		0.302625			-6.50775			2.51267			0.163
		0.89925			-3.72688			2.26067			0.52
		-1.40175			-3.879			1.79533			1.14562
		0.70425			-3.99375			4.66433			0.795
		1.96412			-5.66413			3.45967			0.567625
		1.82862			-5.79025			2.886			-0.11575
		0.43425			-4.121			1.12333			1.73075
		0.0815			-5.31575			2.65533			2.75212
		-0.4895			-5.32225			1.54767			1.37025
		0.059625			-1.70175			2.096			2.00275
		-0.696375			-4.25913			1.90067			0.489625
		-2.09337			-5.49413			1.45167			1.79888
		-0.3135			-5.89037			3.95433			0.96775
		-1.29638			-1.7785			3.033			0.809875
		1.20362			-4.767			0.495667			0.202875
		2.75225			-4.64138			2.968			-0.10825
		-0.004875			-6.05225			2.04533			0.745875
		-1.677			-4.984			2.25767			1.53788
		0.033875			-5.26687			0.741667			1.6365
		-0.2265			-1.11912			0.612333			-0.015125
		-0.784125			-6.8005			3.07			1.42475
		-0.7785			-6.83713			0.966			1.44825
		-1.96637			-4.44313			1.04133			0.664
		-1.67687			-4.70925			1.047			1.11975
		-0.90925			-4.6295			0.912667			2.1965
		0.265375			-4.17537			2.04933			2.36137
		0.119625			-4.35388			1.35233			-0.108125
		-0.534375			1.17388			1.39067			0.85825
		-0.607125			-4.72875			1.63833			0.29275
		-0.752			-5.04225			1.90967			-0.10925
		-0.639875			-5.37838			1.569			1.77525
		0.260125			-4.92938			1.64467			2.00275
		0.94675			-4.89837			1.638			1.04175
		-0.26025			-3.01538			0.770667			1.0485
		-1.30537			-5.76138			0.854			1.45788
		-1.52825			-4.62875			1.64533			1.94388
		0.080375			-4.66087			1.191			1.30937
		0.278125			-4.92737			1.573			2.14588
		-0.998125			-5.439			1.42333			1.134
		-2.952			-5.40313			2.03167			0.707625
		-0.095625			-4.70325			1.392			0.54975
		0.936875			-0.43775			1.086			0.341625
		0.241			-4.44625			0.348333			1.18538
		-2.24337			-5.37838			3.73467			1.00713
		0.532375			-4.16862			0.804667			-0.238375
		-0.901375			-5.02975			1.34333			0.831
		-1.796			-5.29788			0.905333			1.47612
		-0.45375			-5.37338			2.473			0.823125
		-0.902625			1.72487			0.655333			-0.123
		-0.531875			3.06475			2.16733			-0.6985
		0.775625			-5.91038			2.399			0.685375
		0.16825			-0.0275			1.135			1.85275
		-0.899			-5.589			0.589333			0.971625
		0.692375			2.5935			2.69167			0.8065
		-1.13125			-1.62488			2.04167			0.2305
		-0.338625			-5.21188			0.403667			1.39325
		-1.27525			-4.08812			0.802333			0.201125
		-1.30575			-5.74012			1.90767			0.690125
		-0.577125			-4.68888			1.79767			1.47063
		-0.52875			0.494125			1.07867			0.88875
		0.3565			0.269			0.452333			-0.47675
		-1.02313			-5.22363			1.8615			0.420125
		-1.23063			-4.12175			2.51			0.57575
		-0.939125			-6.28425			1.69233			1.32025
		-2.38075			-5.79288			1.49033			0.996875
		-1.51525			-5.009			0.96			1.78513
		-0.610875			-4.49263			1.19233			2.73287
		-0.688875			-4.49825			1.04767			1.226
		-1.19075			-3.462			1.018			1.12025
		-0.76825			-0.175625			0.401333			0.561
		-0.904375			-4.3805			1.743			1.57937
		-0.875875			-6.301			2.10933			2.81688
		-1.07587			-5.2495			1.14333			3.032
		0.05975			-6.13375			0.748			1.282
		-0.995125			-4.7365			0.991667			0.880875
		-2.4205			-1.50675			0.724667			2.84262
		-2.15837			-5.56187			2.89567			2.808
		-0.31175			-5.08887			0.718			2.89925
		-2.79887			-4.4865			1.12			2.10625
		1.43037			0.040125			3.10267			2.993
		-0.382125			-2.74512			1.486			2.38437
		-1.61688			-5.5005			1.72633			3.2415
		-2.29537			-2.97262			0.717333			2.95625
		-0.545375			-5.5375			1.06567			2.852
		-2.44362			-5.52738			0.356333			2.16425
		-0.839625			-5.4105			0.939333			1.53388
		-1.33337			-5.24175			2.983			1.744
		-0.596125			-4.627			1.13433			0.940875
		-0.864875			-4.374			2.093			2.72737
		0.6535			-0.20725			1.52067			2.3815
		-0.8815			-5.301			1.296			1.22412
		1.08888			1.07912			3.019			1.02012
		0.40475			-4.53937			4.26267			2.03138
		-0.537625			-6.6935			0.414333			2.96212
		-2.01363			-1.50913			1.456			0.582125
		-1.86912			-7.13112			3.14533			0.2885
		1.67863			-2.07025			2.23733			1.50525
		0.70925			-5.937			2.166			0.591625
		-2.26525			-4.24712			3.62267			1.48913
		0.744375			0.24625			4.76333			0.565875
		1.22425			-3.71837			2.95733			2.98475
		-0.472375			-4.48125			1.67433			1.69463
		-0.76475			-0.144875			2.29733			-0.218
		-0.7595			-3.27387			3.212			1.864
		0.572875			-3.86975			2.4295			2.64975
		-0.614125			-5.12563			3.287			1.83587
		0.061875			-2.65713			2.52133			2.62838
		-1.65288			-5.776			2.15133			1.87587
		0.12675			-0.378375			2.026			2.12188
		-0.204125			-1.78025			0.948			1.16037
		-2.47138			-5.70463			0.541			0.738625
		-1.51337			-5.49913			0.989			3.15
		-0.644			-4.05013			1.32967			1.356
		-1.90538			-4.582			3.07433			2.21338
		-0.747			-6.04075			3.507			1.03225
		0.825375			-2.74463			2.81033			1.06713
		-1.33488			-5.4355			2.635			1.47675
		-0.132875			-5.98575			4.14567			3.51987
		-0.339			-6.79437			1.566			1.98188
		-1.00337			-3.33988			2.97133			1.616
		0.904875			-6.11325			2.16033			-0.465375
		-0.708125			-0.189875			2.122			3.04738
		-3.51275			-5.723			1.95			1.10925
		-0.713625			-6.804			1.209			-0.607875
		-1.96012			-4.287			1.37367			0.7285
		-2.04937			-6.7165			4.16967			1.4935
		-0.114875			-0.358625			0.760667			0.167
		-1.114			-2.24463			2.45267			0.20575
		-0.460375			-3.89075			1.35167			1.58275
		-1.23975			-5.29275			2.51			0.837
		-0.919875			-4.581			0.983667			2.14625
		-0.006125			-1.8745			0.628333			1.08275
		1.93075			-4.10625			1.63267			-0.72475
		-1.53038			0.575375			3.255			0.590625
		1.36625			-5.07613			0.131			0.105375
		1.35225			1.51875			4.65333			-1.937
		0.745625			-5.21063			2.188			-0.223375
		-0.256625			-0.404375			3.247			1.29262
		1.14088			-5.0615			3.49333			1.04763
		-0.436			-3.16513			2.60267			-0.231875
		-1.44912			-6.38213			0.793333			1.287
		-0.71275			-6.03188			2.37833			0.0505
		-0.254875			-5.34713			1.88433			0.11425
		0.292125			-3.02075			3.71267			0.50975
		0.221875			-4.57275			1.59767			-0.057
		-1.36413			-2.7345			1.84067			0.03075
		0.2535			-2.40925			0.521333			1.82912
		-1.28363			-3.77125			1.327			-0.099625
		-0.954125			-6.64612			3.322			0.26225
		-1.389			-3.2195			1.938			0.338125
		-1.75788			-5.52963			4.52433			0.6565
		-2.0585			-7.2315			4.35733			0.26025
		0.591625			-0.967375			2.86933			0.2665
		-1.41938			-5.7265			-0.0105			0.8165
		-1.90613			-3.7485			1.51933			1.8435
		0.362125			-3.47912			1.579			-0.3425
		-0.04475			-2.48375			0.739333			-0.728625
		-0.696625			0.744375			1.14467			-0.30475
		-1.91787			-6.27862			3.28533			0.718
		-0.500625			-2.40212			3.032			2.0445
		-1.05125			-4.72825			1.88967			1.27438
		-1.164			-5.02025			1.96			1.41813
		0.022125			-5.63762			1.42733			1.73263
		-0.489875			-5.14275			1.312			0.717625
		0.069625			-5.3225			0.406667			1.29513
		-2.2135			-4.918			0.970667			1.15312
		-0.495625			-4.49613			3.299			1.29
		1.343			-3.65813			2.42333			2.047
		-1.61325			-5.59713			2.40833			0.945125
		0.6725			-3.3235			3.62933			0.509875
		0.603			-5.50887			1.77467			2.43662
		-0.5375			-3.94875			2.23867			0.79025
		1.19788			-1.307			0.705333			0.47925
		-0.932875			-6.58788			4.19833			1.8765
		-0.336625			-5.8245			3.09133			2.16737
		1.02275			-5.1525			3.17067			2.44837
		0.13725			1.976			3.50933			2.62188
		0.222			-5.95962			2.70267			1.75075
		0.645875			-4.5025			3.267			0.657625
		-0.03925			-1.94775			2.241			0.523875
		-0.492875			-3.97625			1.404			1.47237
		-1.144			-3.54612			4.024			0.657375
		1.7665			-0.9685			4.06833			1.1415
		-2.06787			-8.26475			3.383			2.33137
		-0.5315			-3.4135			4.04167			1.254
		-0.296375			-4.596			4.97033			2.26012
		0.716625			0.49075			0.866667			3.17563
		-0.744125			-6.62725			1.059			0.545875
		0.767125			-3.30475			4.62367			0.126
		-1.46713			-7.206			2.743			2.45063
		-0.14925			0.389			4.655			1.3545
		0.70675			-5.86388			1.7815			0.883125
		-3.59662			-4.06912			1.292			3.18325
		0.504125			-0.5685			2.87767			1.33587
		-2.80563			-5.80162			1.695			1.81763
		-2.04375			-6.38237			3.29933			3.48212
		-0.713625			-1.59737			1.082			2.3755
		-1.24525			-7.264			2.599			1.31212
		0.0585			-4.545			2.29333			0.2965
		-1.39062			-6.40238			1.33733			3.27413
		-1.3345			-5.13975			3.35067			2.30837
		1.267			-6.263			1.843			2.164
		-2.58513			-6.56575			2.55133			2.52088
		-1.01763			-5.23912			4.169			1.6635
		1.50737			-3.513			2.018			0.743375
		-0.012875			-5.68687			3.33833			0.52075
		-0.80125			-6.24087			0.168			1.7895
		-1.23			-6.57425			2.24633			2.83887
		-0.715625			-4.146			1.63633			2.18275
		-1.61088			-4.99075			1.33467			2.05362
		0.965125			0.817			1.203			-1.02638
		-0.331			-2.57337			1.475			1.20125
		0.146			-4.11725			3.743			2.6825
		-0.31275			-3.56813			3.308			1.61987
		-0.98675			-7.01387			3.82867			1.5755
		0.374375			-0.264875			3.059			0.698625
		0.128			-5.52538			3.368			0.695
		0.95			1.65762			2.112			0.594875
		-1.515			-7.45125			5.311			1.56262
		0.94225			-5.9445			1.584			1.432
		-2.16575			-4.98562			2.248			2.60475
		0.560125			-4.97337			3.50833			2.1695
		-0.96725			-6.03425			1.51333			0.386875
		-1.861			-6.37925			3.032			1.43788
		-0.444375			-3.82075			1.30667			2.723
		1.08488			-5.06862			1.267			0.062875
		0.473875			-4.41538			1.168			0.050875
		-2.02363			-5.80337			2.286			0.36375
		-1.07243			-0.55975			2.11667			1.79212
		-2.36825			-6.00838			2.46633			2.02813
		0.65425			0.086125			0.791			1.20338
		1.0165			-6.48475			0.918333			1.592
		1.97463			-0.790625			3.40733			0.504
		-1.28913			-4.56663			2.37933			0.91
		-0.892125			-6.556			2.14233			1.51475
		-0.866125			-7.20125			4.077			1.51362
		0.674125			-3.69488			3.86067			0.503
		1.16013			0.822375			5.16767			1.714
		-0.20275			-2.45038			0.927333			1.49325
		2.661			-4.373			0.395667			1.92175
		-0.31525			-7.8965			1.735			1.07537
		1.92263			-6.035			2.89233			3.178
		-1.9055			-6.99925			3.718			2.76125
		-1.18463			-2.4545			1.65933			1.52125
		-0.413125			0.3415			2.896			0.963125
		0.6015			-5.458			1.191			2.55262
		-1.86575			2.42425			2.768			0.692375
		1.724			-1.29025			0.905			2.05575
		-0.445125			-3.9585			4.584			2.55837
		-0.96175			-6.199			5.00233			1.65425
		0.642			-6.76275			2.44233			2.2515
		-0.358625			-1.93538			0.748			1.717
		-2.48175			-5.415			3.079			1.86187
		2.046			-5.84738			2.23833			0.397375
		0.235			-4.38525			3.57067			3.42
		1.11213			-1.63563			2.012			1.04862
		-0.068875			-5.17188			2.617			1.58613
		3.07287			-3.39062			4.218			-0.112125
		-0.7085			-5.3685			2.50667			2.596
		0.112625			-3.40675			2.86933			0.189
		-1.71125			-5.48637			1.89733			1.33163
		2.37162			-6.30788			2.286			1.003
		-1.07243			-0.55975			1.50567			1.79212
		1.38262			-5.51462			1.134			1.96812
		-2.595			-6.76714			1.59233			3.01412
		0.487375			-4.18788			1.67167			2.9805
		1.0045			-0.1945			3.211			3.311
		1.13062			0.76775			2.42533			0.44
		-0.973			-5.96837			2.36833			1.61
		-1.05113			-3.66688			2.19967			2.21575
		-0.3595			-4.0005			2.24567			2.11388
		-0.803125			-4.1			2.48867			1.33512
		0.8345			-1.278			1.54267			-0.095625
		1.61213			-2.64087			1.16467			-0.390375
		-1.16775			-6.50375			1.42567			1.81038
		-0.156			-4.14963			2.63433			1.35075
		0.74975			-5.74			0.711333			2.20725
		1.13575			-5.18675			2.64933			1.441
		-0.589375			3.22975			1.548			1.10312
		-1.10862			-5.75675			2.83033			0.21225
		0.09425			-3.2575			1.81767			2.8615
		1.05088			-4.99313			0.679			1.8675
		-1.18237			-3.0505			2.52			1.52588
		-1.71575			-6.20875			4.281			2.8735
		-0.02			-4.93387			1.83467			0.606375
		-0.4475			-5.06687			3.357			1.99263
		-0.137875			-4.912			2.94667			0.871125
		-0.79075			-3.86238			2.03667			0.956
		-0.429875			-4.302			1.897			1.40637
		1.41488			-3.14			1.81733			0.411875
		1.35325			-2.64463			2.413			0.89175
		1.01287			2.05075			0.659333			0.515875
		0.026875			-6.32937			2.59			1.49012
		-0.649125			-6.78025			2.5675			0.565875
		0.90975			-5.59925			3.09133			1.92263
		-1.34187			2.14375			2.172			1.71575
		0.766			-5.2825			2.24633			-0.059125
		-1.36538			-6.05925			1.53567			0.336625
		-2.61325			-6.12737			1.35967			1.542
		-0.228625			-5.17037			0.871			-0.202625
		-0.550625			-5.7875						0.273125

## Sheet: Sup. Figure 2
Sup. Fig. 2a	T4121 GSCs								Sup. Fig. 2b	T4121 GSCs						Sup. Fig. 2d		Vector	WISP1			Sup. Fig. 2e	Vector	WISP1			Sup. Fig. 2f	T4121 GSCs
	shNT	shWISP1	shWISP1+ rWISP1 200 ng/ml	shWISP1+ rWISP1 800 ng/ml						rWISP1 0 ng/ml	rWISP1 200 ng/ml	rWISP1 800 ng/ml						0.989354	0.840509				0.99663	1.41414				rWISP1 0 ng/ml	rWISP1 200 ng/ml	rWISP1 800 ng/ml
	0.97037	0.17037	0.25185	0.47407						0.869023	1.36631	1.58554						1.07594	0.967119				1.07071	1.63636				1.02573	1.10546	1.17846
	0.94815	0.13333	0.21481	0.42222						0.937413	1.17121	1.69659					Day 0	0.992557	1.09258				0.88215	1.67003				1.14454	1.14552	1.07693
	1.00741	0.15556	0.2	0.53333						1.03711	1.32158	1.39921						0.819147	1.13202				1.00337	1.38047				0.936145	0.940428	0.974562
	0.96296	0.12593	0.24444	0.47407						1.02892	1.19564	1.53206						1.07355	1.14949				0.95623	1.47475				0.941744	1.06982	0.956211
	1.0963	0.16296	0.28889	0.45185						1.12753	1.23101	1.51736						1.04945	1.17058				1.09091	1.6229				0.951842	1.01253	1.10512
	1.01481	0.11852	0.28148	0.46667
																		1.96829	2.50468
	T387 GSCs									T387 GSCs								1.88873	2.18103									T387 GSCs
	shNT	shWISP1	shWISP1+ rWISP1 200 ng/ml	shWISP1+ rWISP1 800 ng/ml						rWISP1 0 ng/ml	rWISP1 200 ng/ml	rWISP1 800 ng/ml					Day 2	2.00205	2.85526									rWISP1 0 ng/ml	rWISP1 200 ng/ml	rWISP1 800 ng/ml
	0.95713	0.13161	0.27517	0.50249						0.826746	1.22845	1.60326						2.17269	3.06611									0.857058	1.19435	1.0235
	0.98704	0.13759	0.24526	0.51446						1.07212	1.32455	1.5306						2.31856	3.15566									1.02549	0.998227	1.09485
	1.07079	0.10768	0.21535	0.48455						0.977097	1.20035	1.46757						1.92685	2.96222									1.09095	1.04786	1.18465
	0.94516	0.11366	0.25723	0.57428						1.05031	1.29653	1.73792																1.02187	0.972733	1.18626
	1.02891	0.12562	0.28714	0.50249						1.07372	1.39699	1.52921						7.32775	14.4866									1.00463	0.943636	0.960782
	1.01097	0.13759	0.20937	0.43669														8.32203	14.6267
																	Day 4	9.46375	11.1904
																		9.62491	12.6063
																		8.43679	11.5909
																		9.2359	13.2695
																		24.5349	39.7838
																		22.6446	39.2565
																	Day 6	24.8533	46.4783
																		25.8015	39.7973
																		28.0294	37.6628
																		29.059	36.7353

## Sheet: Sup. Figure 3
Sup. Fig. 3b		shNT	shWISP1-1	shWISP1-2			Sup. Fig. 3c	survival days					Sup. Fig. 3e	shNT	shWISP1-1	shWISP1-2			Sup. Fig. 3g	shNT	shWISP1-1	shWISP1-2			Sup. Fig. 3i	shNT	shWISP1-1	shWISP1-2
		21420	23790	24100				shNT	shWISP1-1	shWISP1-2			13.1347	6.71937	5.03018				3.97149	8.03296	12.1514					76.0035	32.9806	37.3898
		24180	29120	23590				31	52	62			13.6503	5.50265	3.53982				3.10766	9.54879	11.5736					66.6944	32.8882	19.5572
	Day 7	24360	18500	20800				30	47	53			16.5858	5.46624	4.30672				3.35498	7.88423	13.6364					73.5798	23.0769	20.786
		27890	25530	30190				32	54	59			12.3911	4.99445	3.48558				2.96053	9.13811	14.1356					84.1767	40.4992	32.5825
			23730	21190				33	58	64			15.1229						4.09182	10.643	14.9623					91.242	26.4734	28.3595
								35	60	67
		31620	17400	17410
		44740	19480	16830
	Day 14	35010	19580	19610
		26940	18600	20860
			25040	21040
		655500	37020	10240
		1510000	24220	25330
	Day 21	1737000	66130	24750
		593400	112500	31450
			25580	27060

[truncated: 9 more sheets: Sup. Figure 4, Sup. Figure 5, Sup. Figure 6, Sup. Figure 7, Sup. Figure 8, Sup. Figure 9, Sup. Figure 10, Sup. Figure 12, Sup. Figure 13]
